# Supplementary material for: Divergent ECC1 effector homologs modulate host-specific virulence in cucurbit-infecting Fusarium oxysporum
Source: Front Cell Infect Microbiol. 2025 Sep 8;15:1656785. doi: 10.3389/fcimb.2025.1656785 (PMC12450888; doi:10.3389/fcimb.2025.1656785)
Supplement: Supplementary Table 1 — Dataset of public Fo genome assemblies used in this study. [file Table1.xlsx]

## Sheet: Genome_dataset
	Strain ID	Aliases	Host	f. sp.	Genbank Accession	Reference(s)
1	Strain9		date palm	albedinis	GCA_023509805.1	10.1094/PDIS-01-22-0245-A
2	Focel207.A	FoaR2-207A	cellery	apii	GCA_014843455.1	10.1186/s12864-020-07141-5
3	Focel274.AC	FoaR4-274AC	cellery	apii	GCA_014843555.1	10.1186/s12864-020-07141-5
4	Focel38295	FoaR3-NRRL38295	cellery	apii	GCA_014843565.1	10.1186/s12864-020-07141-5
5	Focpep1		chilli	capsici	GCA_016801315.1
6	Fus2		onion	cepae	GCA_003615085.1	10.1038/s41598-018-30335-7
7	Fo5176		cabbage, arabidopsis	conglutinans	GCA_014154955.1	10.1534/g3.120.401375
8	FoconIVC-1	IVC-1	cabbage	conglutinans	GCA_014839635.1	10.1094/MPMI-08-20-0245-A
9	Foci3-2	Foci3-2_v1	cilantro	coriandrii	GCA_014843415.1	10.1186/s12864-020-07141-5
10	FociGL306	FociGL306_v1	cilantro	coriandrii	GCA_014843445.1	10.1186/s12864-020-07141-5
11	36102		banana	cubense	GCA_040822265.1	10.1111/nph.19604
12	160527		banana	cubense	GCA_005930515.1	10.1128/MRA.00654-19
13	C058		banana	cubense	GCA_040822135.1	10.1111/nph.19604
14	C081		banana	cubense	GCA_040822215.1	10.1111/nph.19604
15	C135		banana	cubense	GCA_040822145.1	10.1111/nph.19604
16	CR1.1		banana	cubense	GCA_040822225.1	10.1111/nph.19604
17	Focub_hn51	hn51	banana	cubense	GCA_027920445.1	NA
18	M1_final	Moz-1	banana	cubense	GCA_040822185.1	10.1111/nph.19604
19	TR4	UK0001	banana	cubense	GCA_007994515.1
20	TR4_II5		banana	cubense	GCA_040822295.1	10.1111/nph.19604
21	Foc001	Foc-1	cucumber	cucumerinum	GCA_001702515.1	10.1111/1462-2920.13445
22	Foc011		cucumber	cucumerinum	GCA_001703455.1	10.1111/1462-2920.13445
23	Foc013	9904-1	cucumber	cucumerinum	JBPUSZ000000000
24	Foc015	9906-3	cucumber	cucumerinum	JBPUTA000000000
25	Foc018	Afu-50(B)	cucumber	cucumerinum	GCA_001702545.1	10.1111/1462-2920.13445
26	Foc021	ATCC 16416	cucumber	cucumerinum	JBPUTB000000000
27	Foc030	FOCU-22P	cucumber	cucumerinum	GCA_001702615.1	10.1111/1462-2920.13445
28	Foc035	NETH 11179	cucumber	cucumerinum	GCA_001702655.1	10.1111/1462-2920.13445
29	Foc037	Tf-213	cucumber	cucumerinum	GCA_001702635.1	10.1111/1462-2920.13445
30	FofBRIP62122a	BRIP62122a	strawberry	fragariae	GCA_016166325.2	10.1111/1462-2920.16101
31	FofGL1080	GL1080	strawberry	fragariae	GCA_016170085.2	10.1111/nph.17141
32	FofGL1315	GL1315	strawberry	fragariae	GCA_016166095.2	10.1111/1462-2920.16101
33	FofGL1381	GL1381	strawberry	fragariae	GCA_016170095.2	10.1111/nph.17141
34	FofMAFF727510	MAFF727510	strawberry	fragariae	GCA_016164145.2	10.1111/1462-2920.16101
35	Foli39	39, EIMB_FOxy_1.0	flax	lini	GCA_012026625.1	10.3389/fgene.2020.00959
36	Foli476	476, EIMB_FOl_476_1.1	flax	lini	GCA_019671045.1	10.3389/fgene.2021.662928
37	Foli482	482, EIMB_FOl_482_1.4	flax	lini	GCA_019670925.1	10.3389/fgene.2021.662928
38	Fol001	ECS801/E329	tomato	lycopersici	GCA_015345885.1	10.1111/1462-2920.15339
39	Fol007		tomato	lycopersici	PRJNA1294998
40	Fol010	E175	tomato	lycopersici	GCA_015345895.1	10.1111/1462-2920.15339
41	Fol029		tomato	lycopersici	MALN00000000
42	Fol59		tomato	lycopersici	GCA_021018635.1
43	FolD11	FolCA3 D11	tomato	lycopersici	GCA_003977725.1	10.1128/MRA.01713-18
44	FolMN25	Fol089	tomato	lycopersici	JBPUTE000000000
45	Fol4287		tomato	lycopersici	GCA_030020275.1	https://mycocosm.jgi.doe.gov/Fusox3_1
46	Fol069	DF0-23	tomato	lycopersici	GCA_001703035.1	10.1111/1462-2920.13445
47	Stocks4		stock	matthiolae	GCA_020796175.1
48	Fom-18L		melon	melonis	PRJNA1294996	10.1111/1462-2920.15339
49	Fom-Khaf1		melon	melonis	PRJNA1294996	10.1111/1462-2920.15339
50	Fom-Nasr1		melon	melonis	PRJNA1294996	10.1111/1462-2920.15339
51	Fom-Tai3		melon	melonis	PRJNA1294996	10.1111/1462-2920.15339
52	Fom-Taip2a		melon	melonis	PRJNA1294996
53	Fom001	NRRL 26406	melon	melonis	GCA_002318975.1	10.1038/s41598-017-07995-y
54	Fom004		melon	melonis	GCA_001703215.1	10.1111/1462-2920.15339
55	Fom005	Fom 0123	melon	melonis	GCA_001703205.2
56	Fom006		melon	melonis	GCA_001703255.1	10.1111/1462-2920.15339
57	Fom009		melon	melonis	PRJNA1294996	10.1111/nph.13584
58	Fom010		melon	melonis	JBPUSW000000000	10.1111/nph.13584
59	Fom011		melon	melonis	PRJNA1294998	10.1111/1462-2920.15339
60	Fom012		melon	melonis	GCA_001703345.1	10.1111/1462-2920.15339
61	Fom0125		melon	melonis	GCA_020976035.1	10.1111/1462-2920.15339
62	Fom013		melon	melonis	GCA_001703335.1	10.1111/1462-2920.15339
63	Fom014	D-Oleon-8	melon	melonis	PRJNA1294998	10.1111/1462-2920.15339
64	Fom016		melon	melonis	GCA_001703365.1	10.1111/1462-2920.15339
65	Fom017	ATCC 32669	melon	melonis	GCA_020975995.1	10.1111/1462-2920.15339
66	Fom020	NRRL 22521	melon	melonis	GCA_020975975.1	10.1111/1462-2920.15339
67	Fom021	NRRL 26172	melon	melonis	PRJNA1294998	10.1111/1462-2920.15339
68	Fom023	NRRL 26174	melon	melonis	GCA_020975875.1	10.1111/1462-2920.15339
69	Fom024	JCM 9288	melon	melonis	PRJNA1294998	10.1111/1462-2920.15339
70	Fom025	JCM 9289	melon	melonis	PRJNA1294998	10.1111/1462-2920.15339
71	Fom026	ICMP 8357	melon	melonis	GCA_020975805.1	10.1111/1462-2920.15339
72	Fom043	50798	melon	melonis	GCA_020976375.1	10.1111/1462-2920.15339
73	Fom047	10390	melon	melonis	PRJNA1294996	10.1111/1462-2920.15339
74	Fom44101		melon	melonis	GCA_025216685.1
75	Fom44102		melon	melonis	GCA_025216725.1
76	Fom44103		melon	melonis	GCA_025216705.1
77	Fom44104		melon	melonis	GCA_025216665.1
78	Fom44105		melon	melonis	GCA_025216645.1
79	Fom44106		melon	melonis	GCA_025216605.1
80	Fom44108		melon	melonis	GCA_025216805.1
81	Fom44109		melon	melonis	GCA_025216565.1
82	Fom44292		melon	melonis	GCA_025216625.1
83	Fom660A.17	660A/17	melon	melonis	GCA_020976345.1	10.1111/1462-2920.15339
84	FomBusherh		melon	melonis	GCA_020976275.1	10.1111/1462-2920.15339
85	FomGol		melon	melonis	GCA_020976255.1	10.1111/1462-2920.15339
86	FomI-17		melon	melonis	GCA_020976485.1	10.1111/1462-2920.15339
87	FomI1.1	I1/1	melon	melonis	GCA_020976245.1	10.1111/1462-2920.15339
88	FomKavar-22		melon	melonis	GCA_020976445.1	10.1111/1462-2920.15339
89	FomKT2a		melon	melonis	GCA_020976455.1	10.1111/1462-2920.15339
90	FomMah9a		melon	melonis	GCA_020976195.1	10.1111/1462-2920.15339
91	FomNYFom3		melon	melonis	GCA_020976425.1	10.1111/1462-2920.15339
92	FomNYFom62		melon	melonis	GCA_020976145.1	10.1111/1462-2920.15339
93	FomP13		melon	melonis	GCA_020976435.1	10.1111/1462-2920.15339
94	FomPathtah		melon	melonis	GCA_020976525.1	10.1111/1462-2920.15339
95	FomR12.13	R12/13	melon	melonis	GCA_020976165.1	10.1111/1462-2920.15339
96	FomSeif3a		melon	melonis	GCA_020976115.1	10.1111/1462-2920.15339
97	FomT61.1	T61/1	melon	melonis	GCA_020976095.1	10.1111/1462-2920.15339
98	FomTST	Fom015	melon	melonis	GCA_020975985.1	10.1111/1462-2920.15339
99	FomYazd2		melon	melonis	GCA_020976365.1	10.1111/1462-2920.15339
100	Fon_R1	R1	Citrullus lanatus (watermelon)	niveum	GCA_014602815.1	10.1128/MRA.01004-20
101	Fon_R2	R2	Citrullus lanatus (watermelon)	niveum	GCA_014602775.1	10.1128/MRA.01004-20
102	Fon_R3	R3	Citrullus lanatus (watermelon)	niveum	GCA_014602795.1	10.1128/MRA.01004-20
103	Fon002		watermelon	niveum	GCA_001702745.1	10.1111/1462-2920.13445
104	Fon005		watermelon	niveum	GCA_001702505.1	10.1111/1462-2920.13445
105	Fon010		watermelon	niveum	GCA_001702785.1	10.1111/1462-2920.13445
106	Fon013		watermelon	niveum	GCA_001702775.1	10.1111/1462-2920.13445
107	Fon015		watermelon	niveum	GCA_001702795.1	10.1111/1462-2920.13445
108	Fon019		watermelon	niveum	JBPUSX000000000
109	Fon020		watermelon	niveum	JBPUSY000000000
110	Fon021		watermelon	niveum	GCA_001702865.1	10.1111/1462-2920.13445
111	Fon037		watermelon	niveum	GCA_001702845.1	10.1111/1462-2920.13445
112	Fon110407-311		watermelon	niveum	GCA_019593455.1
113	Fon140507A	140507A	watermelon	niveum	GCA_019593485.1
114	Fon140508B	140508B	watermelon	niveum	GCA_019721145.1
115	Fon150319	150319	watermelon	niveum	GCA_019721165.1
116	Fon150515-1	150515-1	watermelon	niveum	GCA_019721175.1
117	Fon150523	150523	watermelon	niveum	GCA_019593445.1
118	Fon150524	150524	watermelon	niveum	GCA_019593505.1
119	Fon44254	VPRI44254	watermelon	niveum	GCA_025266905.1
120	Fon44255	VPRI44255	watermelon	niveum	GCA_025266885.1
121	Fon44293	VPRI44293	watermelon	niveum	GCA_025216585.1
122	Fon44305	VPRI44305	watermelon	niveum	GCA_025216325.1
123	Fon44306	VPRI44306	watermelon	niveum	GCA_025216285.1
124	Fon44307	VPRI44307	watermelon	niveum	GCA_025216305.1
125	Fon44308	VPRI44308	watermelon	niveum	GCA_025216245.1
126	Fon44309	VPRI44309	watermelon	niveum	GCA_025216265.1			FoaR2-207A
127	Fon44310	VPRI44310	watermelon	niveum	GCA_025216225.1
128	FonCOM	COM	watermelon	niveum	GCA_026212305.1
129	FonHAR	HAR	watermelon	niveum	GCA_026260275.1
130	FonPRU	PRU	watermelon	niveum	GCA_026260535.1
131	FonSTO	STO	watermelon	niveum	GCA_027475055.1
132	FonW2	W2	watermelon	niveum	GCA_027475405.1
133	RBG7064	RBG7064	Citrullus lanatus (watermelon)	niveum	GCA_009298205.1	10.1186/s12864-020-6640-y
134	RBG7070	RBG7070	Citrullus lanatus (watermelon)	niveum	GCA_009298435.1	10.1186/s12864-020-6640-y
135	FoPvo1		peanut (Plukenetia volubilis)	plukenetiae	GCA_016859205.1
136	Forc016		cucurbits	radicis-cucumerinum	GCA_001702695.2	10.1111/1462-2920.13445, 10.1038/s41598-017-07995-y
137	Forc024		cucurbits	radicis-cucumerinum	GCA_001702725.1	10.1111/1462-2920.13445
138	Forc031		cucurbits	radicis-cucumerinum	GCA_001702645.1	10.1111/1462-2920.13445
139	Tf1262		radish	raphani	GCA_019157275.1
140	FosesMR4003	FosMR4003	sesame	sesami	GCA_017979615.1	https://zenodo.org/record/4335410#.ZBx8H-zMJGM
141	CH-0212	MPI-CAGE-CH-0212	environmental	unknown	GCA_020744355.1	NA
142	FCALT		Chelymorpha alternans (beetle)	unknown	GCA_025177585.1	10.1016/j.cub.2022.07.065
143	Fo47		biocontrol	unknown	GCA_013085055.1	10.1094/MPMI-05-20-0116-A
144	Fo170	Fo170		unknown	GCA_014857105.1	10.1186/s12864-020-07156-y
145	Focot14-004	14-004	cotton	vasinfectum	GCA_009602625.1	10.1094/MPMI-07-19-0197-A
146	Focot89-1A	89-1A	cotton	vasinfectum	GCA_009602635.1	10.1094/MPMI-07-19-0197-A
147	FocotLA1E	LA1E	cotton	vasinfectum	GCA_009602615.1	10.1094/MPMI-07-19-0197-A
148	FocotLA3B	LA3B	cotton	vasinfectum	GCA_009602545.1	10.1094/MPMI-07-19-0197-A
149	FocotTF1	TF1	cotton	vasinfectum	GCA_009602505.1	10.1094/MPMI-07-19-0197-A
