# Supplementary material for: Divergent ECC1 effector homologs modulate host-specific virulence in cucurbit-infecting Fusarium oxysporum
Source: Front Cell Infect Microbiol. 2025 Sep 8;15:1656785. doi: 10.3389/fcimb.2025.1656785 (PMC12450888; doi:10.3389/fcimb.2025.1656785)
Supplement: Supplementary Table 2 — List of PCR primers used in this study [file Table2.xlsx]

## Sheet: Sheet1
Name	Primer (5' to 3')
FP10575	atgattacgaattcttaattaagatCTTACACACCTGCGAATACTTTTTG
FP10576	aggatccccgggtaccgagctcgatTTTTGAATCAGTTGTAAAGATTAATCAAAAAAAG
FP10577	gacctgcagaggcctaggcgcgccaGCGTCACTGGCGTGGAAGTTTG
FP10578	cgttgtaaaacgacggccagtgccaCGCTGCCGTTGATACGGACG
FP10856	atgattacgaattcttaattaagatTGAGCAAAAGACCCGCAGCG
FP10857	aagatccccgggtaccgagctcgatCGCGCTTTTCCAGAACTATGTC
FP10858	tctccactcgacctgcaggcatgcaCGGCTATGGACAGGTGAGCAG
FP10859	cgttgtaaaacgacggccagtgccaCCCTTATCCCAAACTTCCACG
FP11990	acagctatgacatgattacgCTTACACACCTGCGAATAC
FP11991	agctcgatatcttaattaagGAGCCGATAATTGTAGTGGAC
FP11992	gcagaggcctaggcgcgccaGCGTCACTGGCGTGGAAG
FP11993	taaaacgacggccagtgccaAGCTTCGGCAAGGACCATG
FP11994	taaaacgacggccagtgccaGCTTCGGCAAGGACCATG
FP11995	acagctatgacatgattacgTGCGGCACAGTCAAGCTG
FP11996	agctcgatatcttaattaagGAGCCGATAATTGTAGTGGACC
FP12739	atgattacgaattcttaattaagatCTTACACACCTGCGAATAC
FP12741	atgattacgaattcttaattaagatTGCGGCACAGTCAAGCTG
FP12742	tcatcttctgtcGAGCCGATAATTGTAGTGGACC
FP12743	caattatcggctcGACAGAAGATGATATTGAAGGAG
FP12744	acgccagtgacgcGATTTCGACGAGCCCTCTAAAC
FP12745	ctcgtcgaaatcGCGTCACTGGCGTGGAAG
FP12746	cgttgtaaaacgacggccagtgccaAGCTTCGGCAAGGACCATG
FP12747	cgttgtaaaacgacggccagtgccaGCTTCGGCAAGGACCATG
FP12756	tacgaattcttaattaagatgatatcgacagaagatgatattgaag
FP12757	taaaacgacggccagtgccaaagcttgatttcgacgagccctctaaac
FP10641	GCATCCCACTGTATTCGTTG
FP8875	GCATACTTGTAGTGAGCATG
FP10639	TATCCCAAACTTCCACGCCA
FP10640	TGGACCTGAAGATTGCTGCT
FP10729	GCCTGTCAGGTCCTCAATACC
FP9614	CTGGTGCGGTACCGGTAAGCC
FP10728	ATACGGACGGCAATGTCAGG
FP3657	CAAGTTGACCAGTGCCGTTC
FP10727	CCACAAGTTGGGTCTCACGA
FP9833	GGCTTCTCCGTCTTCCGTAG
