# Supplementary material for: Divergent ECC1 effector homologs modulate host-specific virulence in cucurbit-infecting Fusarium oxysporum
Source: Front Cell Infect Microbiol. 2025 Sep 8;15:1656785. doi: 10.3389/fcimb.2025.1656785 (PMC12450888; doi:10.3389/fcimb.2025.1656785)
Supplement: Supplementary Table 3 — Guide RNA (gRNA) oligonucleotides used for CRISPR/Cas9-mediated genome editing in Fo. [file Table3.xlsx]

## Sheet: Sheet1
Name	Glycerol number	gRNA oligo	Target site	Target genes
CRISPR_KO_gRNA1	FP10854	TTCTAATACGACTCACTATAGAGTTCTGGAAAAGCGCGCTAGTTTTAGAGCTAGA	AGTTCTGGAAAAGCGCGCTA	ECC1aFom, ECC1aForc, ECC1b
CRISPR_KO_gRNA2	FP10855	TTCTAATACGACTCACTATAGTCTGGAAAAGCGCGCTATGGGTTTTAGAGCTAGA	TCTGGAAAAGCGCGCTATGG	ECC1aFom, ECC1aForc, ECC1b
HPH_gRNA1	FP12144	TTCTAATACGACTCACTATAGAGAGTTGGTCAAGACCAATGGTTTTAGAGCTAGA	AGAGTTGGTCAAGACCAATG	Hygromycin gene
