# Supplementary material for: Divergent ECC1 effector homologs modulate host-specific virulence in cucurbit-infecting Fusarium oxysporum
Source: Front Cell Infect Microbiol. 2025 Sep 8;15:1656785. doi: 10.3389/fcimb.2025.1656785 (PMC12450888; doi:10.3389/fcimb.2025.1656785)
Supplement: Supplementary Table 4 — Fo strains used or generated in this study. [file Table4.xlsx]

## Sheet: Final version for paper
Strain	Glycerol number	Mutation type	Knock-out type	Complementation type	Date of transformation	Transformation method	Antibiotic resistance marker
Fom005 wild-type	sFP5563	NA	NA	NA	NA	NA	NA
Fom005ΔECC1a-1	sFP5493	Knock-out	Disruption	NA	2023-03-28	CRISPR/Cas9 (RNP)	Hygromycin
Fom005ΔECC1a-1+ECC1aFom-1	sFP5568	Complementation	NA	In locus	2024-07-30	CRISPR/Cas9 (RNP)	Nourseotricin
Fom005ΔECC1a-1+ECC1aFom-2	sFP5527	Complementation	NA	Ectopic	2023-11-21	ATMT	Phleomycin
Fom005ΔECC1a-1+ECC1aForc-1	sFP5571	Gene replacement	NA	In locus	2024-07-30	CRISPR/Cas9 (RNP)	Nourseotricin
Fom005ΔECC1a-1+ECC1aForc-2	sFP5572	Gene replacement	NA	In locus	2024-07-30	CRISPR/Cas9 (RNP)	Nourseotricin
Fom005ΔECC1a-1+ECC1aForc-3	sFP5536	Gene replacement	NA	Ectopic	2023-11-21	ATMT	Phleomycin
Fom005ΔECC1a-2	sFP5421	Knock-out	Deletion	NA	2022-05-18	Protoplast without RNP	Hygromycin
Fom005ΔECC1a-3	sFP5450	Knock-out	Disruption	NA	2022-10-11	CRISPR/Cas9 (RNP)	Hygromycin
Fom005ΔECC1a/b-1	sFP5451	Knock-out	Disruption	NA	2022-10-11	CRISPR/Cas9 (RNP)	Hygromycin
Fom005ΔECC1a/b-2	sFP5498	Knock-out	Disruption	NA	2023-03-28	CRISPR/Cas9 (RNP)	Hygromycin
Fom005ΔECC1b-1	sFP5496	Knock-out	Disruption	NA	2023-03-28	CRISPR/Cas9 (RNP)	Hygromycin
Fom005ΔECC1b-1+ECC1b-1	sFP5569	Complementation	NA	In locus	2024-07-30	CRISPR/Cas9 (RNP)	Nourseotricin
Fom005ΔECC1b-1+ECC1b-2	sFP5573	Complementation	NA	In locus	2023-08-15	CRISPR/Cas9 (RNP)	Phleomycin
Fom005ΔECC1b-1+ECC1b-3	sFP5574	Complementation	NA	In locus	2023-08-15	CRISPR/Cas9 (RNP)	Phleomycin
Fom005ΔECC1b-1+ECC1b-4	sFP5529	Complementation	NA	Ectopic	2023-11-21	ATMT	Phleomycin
Fom005ΔECC1b-2	sFP5491	Knock-out	Disruption	NA	2023-03-28	CRISPR/Cas9 (RNP)	Hygromycin
Fom005ΔECC1b-3	sFP5499	Knock-out	Disruption	NA	2023-03-28	CRISPR/Cas9 (RNP)	Hygromycin
Forc016 wild-type	sFP5564	NA	NA	NA	NA	NA	NA
Forc016ΔECC1a-1	sFP5443	Knock-out	Disruption	NA	2022-10-11	CRISPR/Cas9 (RNP)	Hygromycin
Forc016ΔECC1a-1+ECC1aFom-1	sFP5570	Gene replacement	NA	In locus	2024-07-30	CRISPR/Cas9 (RNP)	Nourseotricin
Forc016ΔECC1a-1+ECC1aFom-2	sFP5535	Gene replacement	NA	Ectopic	2023-11-21	ATMT	Phleomycin
Forc016ΔECC1a-1+ECC1aForc-1	sFP5567	Complementation	NA	In locus	2024-07-30	CRISPR/Cas9 (RNP)	Nourseotricin
Forc016ΔECC1a-1+ECC1aForc-2	sFP5525	Complementation	NA	Ectopic	2023-11-21	ATMT	Phleomycin
Forc016ΔECC1a-2	sFP5442	Knock-out	Disruption	NA	2022-10-11	CRISPR/Cas9 (RNP)	Hygromycin
Forc016ΔECC1a-3	sFP5444	Knock-out	Disruption	NA	2022-10-11	CRISPR/Cas9 (RNP)	Hygromycin
Forc016ΔECC1a/b-1	sFP5446	Knock-out	Disruption	NA	2022-10-11	CRISPR/Cas9 (RNP)	Hygromycin
Forc016ΔECC1a/b-2	sFP5447	Knock-out	Disruption	NA	2022-10-11	CRISPR/Cas9 (RNP)	Hygromycin
Forc016ΔECC1a/b-3	sFP5448	Knock-out	Disruption	NA	2022-10-11	CRISPR/Cas9 (RNP)	Hygromycin
Forc016ΔECC1b-1	sFP5445	Knock-out	Disruption	NA	2022-10-11	CRISPR/Cas9 (RNP)	Hygromycin
Forc016ΔECC1b-1+ECC1b-1	sFP5565	Complementation	NA	In locus	2024-07-30	CRISPR/Cas9 (RNP)	Nourseotricin
Forc016ΔECC1b-1+ECC1b-2	sFP5566	Complementation	NA	In locus	2024-07-30	CRISPR/Cas9 (RNP)	Nourseotricin
Forc016ΔECC1b-2	sFP5422	Knock-out	Deletion	NA	2022-05-18	Protoplast without RNP	Hygromycin
Forc016ΔECC1b-2+ECC1a-1	sFP5520	Complementation	NA	Ectopic	2023-11-21	ATMT	Phleomycin
Forc016ΔECC1b-2+ECC1a-2	sFP5521	Complementation	NA	Ectopic	2023-11-21	ATMT	Phleomycin
Forc016ΔECC1b-3	sFP5423	Knock-out	Deletion	NA	2022-05-18	Protoplast without RNP	Hygromycin

## Sheet: Version1
Background strain	Strain	Glycerol number	Mutation type	Knock-out type	Complementation type	Date of transformation	Transformation method	Antibiotic resistance marker
Forc016	Forc016	sFP5564	NA		NA	NA
Fom005	Fom005	sFP5563	NA		NA	NA
Forc016ΔECC1a-2	Forc016Δg250#2-10	sFP5442	Knock-out	Disruption	NA	2022-10-11	CRISPR	Hygromycin
Forc016ΔECC1a-1	Forc016Δg250#2-12	sFP5443	Knock-out	Disruption	NA	2022-10-11	CRISPR	Hygromycin
Forc016ΔECC1a-3	Forc016Δg250#4-3	sFP5444	Knock-out	Disruption	NA	2022-10-11	CRISPR	Hygromycin
Forc016ΔECC1b-1	Forc016Δg277#2-7	sFP5445	Knock-out	Disruption	NA	2022-10-11	CRISPR	Hygromycin
Forc016ΔECC1b-2	Forc016_KO_g277_c20	sFP5422	Knock-out	Deletion	NA	2022-05-18	Protoplast without RNP	Hygromycin
Forc016ΔECC1b-3	Forc016_KO_g277_c26	sFP5423	Knock-out	Deletion	NA	2022-05-18	Protoplast without RNP	Hygromycin
Forc016ΔECC1a/b-1	Forc016Δg250/g277#2-1	sFP5446	Knock-out	Disruption	NA	2022-10-11	CRISPR	Hygromycin
Forc016ΔECC1a/b-2	Forc016Δg250/g277#2-6	sFP5447	Knock-out	Disruption	NA	2022-10-11	CRISPR	Hygromycin
Forc016ΔECC1a/b-3	Forc016Δg250/g277#2-11	sFP5448	Knock-out	Disruption	NA	2022-10-11	CRISPR	Hygromycin
Fom005ΔECC1a-3	Fom005Δg14035#3_2	sFP5450	Knock-out	Disruption	NA	2022-10-11	CRISPR	Hygromycin
Fom005ΔECC1a-1	Fom005Δg14035#2_4-13	sFP5493	Knock-out	Disruption	NA	2023-03-28	CRISPR	Hygromycin
Fom005ΔECC1a-2	Fom005_KO_g14035_m18	sFP5421	Knock-out	Deletion	NA	2022-05-18	Protoplast without RNP	Hygromycin
Fom005ΔECC1b-2	Fom005Δg14035#2_3-3	sFP5491	Knock-out	Disruption	NA	2023-03-28	CRISPR	Hygromycin
Fom005ΔECC1b-3	Fom005Δg14035/g14059#2_4-1	sFP5499	Knock-out	Disruption	NA	2023-03-28	CRISPR	Hygromycin
Fom005ΔECC1b-1	Fom005Δg14059#2_4-15	sFP5496	Knock-out	Disruption	NA	2023-03-28	CRISPR	Hygromycin
Fom005ΔECC1a/b-1	Fom005Δg14035/g14059#3_1	sFP5451	Knock-out	Disruption	NA	2022-10-11	CRISPR	Hygromycin
Fom005ΔECC1a/b-2	Fom005Δg14035/g14059#2_3-2	sFP5498	Knock-out	Disruption	NA	2023-03-28	CRISPR	Hygromycin
Forc016ΔECC1a-1+ECC1aForc-1	Forc016Δg250#2-12 + g250#B15	sFP5567	Complementation	NA	In locus		CRISPR	Nourseotricin
Forc016ΔECC1a-1+ECC1aForc-2	Forc016Δg250#2-12 + g250#B7	sFP5525	Complementation	NA	Ectopic		ATMT	Phleomycin
Forc016ΔECC1a-1+ECC1aFom-1	Forc016Δg250#2-12 + g14035#E2	sFP5570	Gene replacement	NA	In locus		CRISPR	Nourseotricin
Fom005ΔECC1a-1+ECC1aForc-3	Fom005Δg14035#2_4-13 + g250#F2D	sFP5536	Gene replacement	NA	Ectopic		ATMT	Phleomycin
Forc016ΔECC1b-1+ECC1b-1	Forc016Δg277#2-7 + g277#A2	sFP5565	Complementation	NA	In locus		CRISPR	Nourseotricin
Forc016ΔECC1b-1+ECC1b-2	Forc016Δg277#2-7 + g277#A10	sFP5566	Complementation	NA	In locus		CRISPR	Nourseotricin
Forc016ΔECC1b-2+ECC1a-1	Forc016Δg277#c20 + g277#A7	sFP5520	Complementation	NA	Ectopic		ATMT	Phleomycin
Forc016ΔECC1b-2+ECC1a-2	Forc016Δg277#c20 + g277#A9	sFP5521	Complementation	NA	Ectopic		ATMT	Phleomycin
Fom005ΔECC1a-1+ECC1aFom-1	Fom005Δg14035#2_4-13 + g14035#C11	sFP5568	Complementation	NA	In locus		CRISPR	Nourseotricin
Fom005ΔECC1a-1+ECC1aFom-2	Fom005Δg14035#2_4-13 + g14035#C2A	sFP5527	Complementation	NA	Ectopic		ATMT	Phleomycin
Fom005ΔECC1a-1+ECC1aForc-1	Fom005Δg14035#2_4-13 + g250#F7	sFP5571	Gene replacement	NA	In locus		CRISPR	Nourseotricin
Fom005ΔECC1a-1+ECC1aForc-2	Fom005Δg14035#2_4-13 + g250#F11	sFP5572	Gene replacement	NA	In locus		CRISPR	Nourseotricin
Forc016ΔECC1a-1+ECC1aFom-2	Forc016Δg250#2-12 + g14035#E6	sFP5535	Gene replacement	NA	Ectopic		ATMT	Phleomycin
Fom005ΔECC1b-1+ECC1b-1	Fom005Δg14059#2_4-15 + g14059#D7	sFP5569	Complementation	NA	In locus		CRISPR	Nourseotricin
Fom005ΔECC1b-1+ECC1b-2	Fom005Δg14059#2_4-15 + g14059#D1m	sFP5573	Complementation	NA	In locus		CRISPR	Phleomycin
Fom005ΔECC1b-1+ECC1b-3	Fom005Δg14059#2_4-15 + g14059#D3m	sFP5574	Complementation	NA	In locus		CRISPR	Phleomycin
Fom005ΔECC1b-1+ECC1b-4	Fom005Δg14059#2_4-15 + g14059#D6	sFP5529	Complementation	NA	Ectopic		ATMT	Phleomycin

## Sheet: Version2
Strain	Filemaker name	Glycerol number	Mutation type	Knock-out type	Complementation type	Date of transformation	Transformation method	Antibiotic resistance marker
Fom005	Fom005	sFP5563	NA		NA	NA
Fom005ΔECC1a-1	Fom005Δg14035#2_4-13	sFP5493	Knock-out	Disruption	NA	2023-03-28	CRISPR	Hygromycin
Fom005ΔECC1a-1+ECC1aFom-1	Fom005Δg14035#2_4-13 + g14035#C11	sFP5568	Complementation	NA	In locus	2024-07-30	CRISPR	Nourseotricin
Fom005ΔECC1a-1+ECC1aFom-2	Fom005Δg14035#2_4-13 + g14035#C2A	sFP5527	Complementation	NA	Ectopic	2023-11-21	ATMT	Phleomycin
Fom005ΔECC1a-1+ECC1aForc-1	Fom005Δg14035#2_4-13 + g250#F7	sFP5571	Gene replacement	NA	In locus	2024-07-30	CRISPR	Nourseotricin
Fom005ΔECC1a-1+ECC1aForc-2	Fom005Δg14035#2_4-13 + g250#F11	sFP5572	Gene replacement	NA	In locus	2024-07-30	CRISPR	Nourseotricin
Fom005ΔECC1a-1+ECC1aForc-3	Fom005Δg14035#2_4-13 + g250#F2D	sFP5536	Gene replacement	NA	Ectopic	2023-11-21	ATMT	Phleomycin
Fom005ΔECC1a-2	Fom005_KO_g14035_m18	sFP5421	Knock-out	Deletion	NA	2022-05-18	Protoplast without RNP	Hygromycin
Fom005ΔECC1a-3	Fom005Δg14035#3_2	sFP5450	Knock-out	Disruption	NA	2022-10-11	CRISPR	Hygromycin
Fom005ΔECC1a/b-1	Fom005Δg14035/g14059#3_1	sFP5451	Knock-out	Disruption	NA	2022-10-11	CRISPR	Hygromycin
Fom005ΔECC1a/b-2	Fom005Δg14035/g14059#2_3-2	sFP5498	Knock-out	Disruption	NA	2023-03-28	CRISPR	Hygromycin
Fom005ΔECC1b-1	Fom005Δg14059#2_4-15	sFP5496	Knock-out	Disruption	NA	2023-03-28	CRISPR	Hygromycin
Fom005ΔECC1b-1+ECC1b-1	Fom005Δg14059#2_4-15 + g14059#D7	sFP5569	Complementation	NA	In locus	2024-07-30	CRISPR	Nourseotricin
Fom005ΔECC1b-1+ECC1b-2	Fom005Δg14059#2_4-15 + g14059#D1m	sFP5573	Complementation	NA	In locus	2023-08-15	CRISPR	Phleomycin
Fom005ΔECC1b-1+ECC1b-3	Fom005Δg14059#2_4-15 + g14059#D3m	sFP5574	Complementation	NA	In locus	2023-08-15	CRISPR	Phleomycin
Fom005ΔECC1b-1+ECC1b-4	Fom005Δg14059#2_4-15 + g14059#D6	sFP5529	Complementation	NA	Ectopic	2023-11-21	ATMT	Phleomycin
Fom005ΔECC1b-2	Fom005Δg14035#2_3-3	sFP5491	Knock-out	Disruption	NA	2023-03-28	CRISPR	Hygromycin
Fom005ΔECC1b-3	Fom005Δg14035/g14059#2_4-1	sFP5499	Knock-out	Disruption	NA	2023-03-28	CRISPR	Hygromycin
Forc016	Forc016	sFP5564	NA		NA	NA
Forc016ΔECC1a-1	Forc016Δg250#2-12	sFP5443	Knock-out	Disruption	NA	2022-10-11	CRISPR	Hygromycin
Forc016ΔECC1a-1+ECC1aFom-1	Forc016Δg250#2-12 + g14035#E2	sFP5570	Gene replacement	NA	In locus	2024-07-30	CRISPR	Nourseotricin
Forc016ΔECC1a-1+ECC1aFom-2	Forc016Δg250#2-12 + g14035#E6	sFP5535	Gene replacement	NA	Ectopic	2023-11-21	ATMT	Phleomycin
Forc016ΔECC1a-1+ECC1aForc-1	Forc016Δg250#2-12 + g250#B15	sFP5567	Complementation	NA	In locus	2024-07-30	CRISPR	Nourseotricin
Forc016ΔECC1a-1+ECC1aForc-2	Forc016Δg250#2-12 + g250#B7	sFP5525	Complementation	NA	Ectopic	2023-11-21	ATMT	Phleomycin
Forc016ΔECC1a-2	Forc016Δg250#2-10	sFP5442	Knock-out	Disruption	NA	2022-10-11	CRISPR	Hygromycin
Forc016ΔECC1a-3	Forc016Δg250#4-3	sFP5444	Knock-out	Disruption	NA	2022-10-11	CRISPR	Hygromycin
Forc016ΔECC1a/b-1	Forc016Δg250/g277#2-1	sFP5446	Knock-out	Disruption	NA	2022-10-11	CRISPR	Hygromycin
Forc016ΔECC1a/b-2	Forc016Δg250/g277#2-6	sFP5447	Knock-out	Disruption	NA	2022-10-11	CRISPR	Hygromycin
Forc016ΔECC1a/b-3	Forc016Δg250/g277#2-11	sFP5448	Knock-out	Disruption	NA	2022-10-11	CRISPR	Hygromycin
Forc016ΔECC1b-1	Forc016Δg277#2-7	sFP5445	Knock-out	Disruption	NA	2022-10-11	CRISPR	Hygromycin
Forc016ΔECC1b-1+ECC1b-1	Forc016Δg277#2-7 + g277#A2	sFP5565	Complementation	NA	In locus	2024-07-30	CRISPR	Nourseotricin
Forc016ΔECC1b-1+ECC1b-2	Forc016Δg277#2-7 + g277#A10	sFP5566	Complementation	NA	In locus	2024-07-30	CRISPR	Nourseotricin
Forc016ΔECC1b-2	Forc016_KO_g277_c20	sFP5422	Knock-out	Deletion	NA	2022-05-18	Protoplast without RNP	Hygromycin
Forc016ΔECC1b-2+ECC1a-1	Forc016Δg277#c20 + g277#A7	sFP5520	Complementation	NA	Ectopic	2023-11-21	ATMT	Phleomycin
Forc016ΔECC1b-2+ECC1a-2	Forc016Δg277#c20 + g277#A9	sFP5521	Complementation	NA	Ectopic	2023-11-21	ATMT	Phleomycin
Forc016ΔECC1b-3	Forc016_KO_g277_c26	sFP5423	Knock-out	Deletion	NA	2022-05-18	Protoplast without RNP	Hygromycin
