# Supplementary material for: Divergent ECC1 effector homologs modulate host-specific virulence in cucurbit-infecting Fusarium oxysporum
Source: Front Cell Infect Microbiol. 2025 Sep 8;15:1656785. doi: 10.3389/fcimb.2025.1656785 (PMC12450888; doi:10.3389/fcimb.2025.1656785)
Supplement: Supplementary Table 5 — Primers and probes used for TaqMan-based quantitative PCR. [file Table5.xlsx]

## Sheet: Sheet1
Gene ID	Target gene	Primer name	Oligo sequence (5’-3’)	Reference
EF1⍺	Elongation Factor 1 alpha	FP7710	CGCTGAGCTCGGTAAGGG	https://doi.org/10.1128/AEM.01868-17
		FP7710	CCAGAGAGCAATATCGATGGTGA
		probe_7	TAMRA-ACGCCTGGGTTCTTGACAAGCTCA-BHQ2
ECC1	Effector for Cucurbit Compatibility 1	FP13121	CTCTGCAAGTCAGAGGCAATGA
		FP13122	GCCAATGGTTTTGACCGC
		probe_23	FAM-TATTGCTGTCCATAGCCGCCATAGC-BHQ1
		probe_24	HEX-TATTGCTGTTCATGGCCGCCATAGC-BHQ1
